# Supplementary material for: The PRISMA 2020 Statement: A System Review of Hospital Preparedness for Bioterrorism Events
Source: Int J Environ Res Public Health. 2022 Dec 5;19(23):16257. doi: 10.3390/ijerph192316257 (PMC9737925; doi:10.3390/ijerph192316257)
Supplement: Supplementary file 1 [file ijerph-19-16257-s001.zip]

Archive with 1 entries (1 files):
- ijerph-1986137-supplementary.pdf
